# Supplementary material for: PEELing: an integrated and user-centric platform for spatially resolved proteomics data analysis
Source: Bioinformatics. 2025 Aug 6;41(8):btaf439. doi: 10.1093/bioinformatics/btaf439 (PMC12343102; doi:10.1093/bioinformatics/btaf439)
Supplement: btaf439_Supplementary_Data [file btaf439_supplementary_data.zip]

Archive with 2 entries (2 files):
- PEELing_SupplementaryMaterials.pdf
- PEELing_SupplementaryFiles.zip
